# Supplementary material for: Bibliometric Analysis of Literature in Snake Venom-Related Research Worldwide (1933–2022)
Source: Animals (Basel). 2022 Aug 12;12(16):2058. doi: 10.3390/ani12162058 (PMC9405337; doi:10.3390/ani12162058)
Supplement: Supplementary file 1 [file animals-12-02058-s001.zip]

Archive with 1 entries (1 files):
- animals-1829183-supplementary.pdf
